# Supplementary material for: Edges and gradients in lightness illusions: Role of optical veiling glare
Source: Front Psychol. 2022 Dec 15;13:958787. doi: 10.3389/fpsyg.2022.958787 (PMC9799161; doi:10.3389/fpsyg.2022.958787)
Supplement: Supplementary file 6 [file Data_Sheet_6.zip]

Archive with 2 entries (2 files):
- Figure 11 fullRes.tif
- __MACOSX/._Figure 11 fullRes.tif
